# Supplementary material for: Electrocardiographic Predictors for Early Risk Stratification: 30-Day Mortality in Older Adult Trauma Patients
Source: J Clin Med. 2025 Sep 22;14(18):6659. doi: 10.3390/jcm14186659 (PMC12470298; doi:10.3390/jcm14186659)
Supplement: Supplementary file 1 [file jcm-14-06659-s001.zip]

Archive with 1 entries (1 files):
- jcm-3874490-supplementary.pdf
